# Supplementary material for: Prognostic Role of Clinicopathological Characteristics and Serum Markers in Metastatic Melanoma Patients Treated with BRAF and MEK Inhibitors
Source: Cancers (Basel). 2024 Aug 27;16(17):2981. doi: 10.3390/cancers16172981 (PMC11393897; doi:10.3390/cancers16172981)
Supplement: Supplementary file 1 [file cancers-16-02981-s001.zip]

Archive with 1 entries (1 files):
- cancers-3161416-supplementary.pdf
